# Supplementary material for: Genome-Wide Identification and Expression Analysis of GST Genes during Light-Induced Anthocyanin Biosynthesis in Mango (Mangifera indica L.)
Source: Plants (Basel). 2024 Sep 29;13(19):2726. doi: 10.3390/plants13192726 (PMC11479026; doi:10.3390/plants13192726)
Supplement: Supplementary file 1 [file plants-13-02726-s001.zip]

Archive with 4 entries (4 files):
- Supplement File/Supplement File S1.xlsx
- Supplement File/Supplement File S2.xlsx
- Supplement File/Supplement File S3.xlsx
- Supplement File/Supplement File S4.xlsx
