# Supplementary material for: Genome-Wide Identification and Expression Analysis of GST Genes during Light-Induced Anthocyanin Biosynthesis in Mango (Mangifera indica L.)
Source: Plants (Basel). 2024 Sep 29;13(19):2726. doi: 10.3390/plants13192726 (PMC11479026; doi:10.3390/plants13192726)
Supplement: Supplementary file 1 [file plants-13-02726-s001.zip › Supplement File/Supplement File S1.xlsx]

## Sheet: Sheet1
File S1. Physicochemical properties of Mangifera indica L. GST proteins.
Gene name	Gene ID	mRNA ID	Locus	AA	MW (kDa)	pI	Subcellular Localization	Group
MiGSTL1	LOC123192861.3	XM_044605539.1	NC_058148.1:8954146..8956052	300	34.1033	8.14	chlo	Lambda
MiGSTL2	LOC123192862.1	XM_044605542.1	NC_058148.1:8956407..8959029	236	27.3241	5.38	cyto	Lambda
MiGSTU1	LOC123193381.1	XM_044606330.1	NC_058148.1:1066002..1069410	420	47.7812	7.01	cyto	Tau
MiDHAR1	LOC123197901.2	XM_044612407.1	NC_058151.1:10630825..10642418	260	29.2869	8.49	chlo	DHAR
MiGSTU2	LOC123201466.1	XM_044616982.1	NC_058154.1:8160937..8162369	219	25.4253	5.8	cyto	Tau
MiGSTU3	LOC123201546.1	XM_044617105.1	NC_058154.1:8090815..8092012	219	25.3945	8.19	cyto	Tau
MiGSTU4	LOC123201547.1	XM_044617106.1	NC_058154.1:8084004..8084916	219	25.4246	8.2	cyto	Tau
MiGSTU5	LOC123201640.1	XM_044617230.1	NC_058154.1:8039870..8041081	219	25.3945	8.19	cyto	Tau
MiGSTU6	LOC123201802.1	XM_044617355.1	NC_058154.1:8105893..8107096	219	25.4174	5.78	cyto	Tau
MiGSTU7	LOC123202158.1	XM_044617947.1	NC_058154.1:1451708..1452841	219	25.2611	5.93	chlo	Tau
MiGSTU8	LOC123202307.1	XM_044618167.1	NC_058154.1:8064503..8065636	219	25.4226	8.19	cyto	Tau
MiGSTU9	LOC123202759.1	XM_044618872.1	NC_058155.1:9517970..9519001	222	25.2553	5.43	cyto	Tau
MiGSTU10	LOC123202760.1	XM_044618873.1	NC_058155.1:9521796..9522789	222	25.2924	5.38	cyto	Tau
MiTCHQD1	LOC123202997.1	XM_044619152.1	NC_058155.1:7645482..7647862	270	31.5083	9.11	cyto	TCHQD
MiDHAR2	LOC123203949.1	XM_044620446.1	NC_058156.1:12048533..12052331	320	35.6426	8.59	chlo	DHAR
MiGSTU11	LOC123204692.1	XM_044621483.1	NC_058156.1:12254365..12255465	213	24.4204	5.17	chlo	Tau
MiTCHQD2	LOC123206218.4	XM_044623373.1	NW_025401120.1:46189..47971	270	31.5083	9.11	cyto	TCHQD
MiGSTF1	LOC123210236.1	XM_044628481.1	NC_058139.1:19103453..19104756	215	24.3652	6.39	chlo	Phi
MiGSTU12	LOC123212910.1	XM_044632149.1	NC_058140.1:17412094..17413271	248	27.6702	8.46	chlo	Tau
MiGSTU13	LOC123214403.1	XM_044634145.1	NC_058140.1:17403310..17404436	249	27.8154	8.7	cyto	Tau
MiGSTZ1	LOC123214414.1	XM_044634160.1	NC_058140.1:16457950..16463127	222	24.9627	5.47	chlo	Theta
MiGSTU14	LOC123214695.1	XM_044634635.1	NC_058140.1:15786217..15789561	419	47.8171	6.24	cyto	Tau
MiGSTU15	LOC123215115.1	XM_044635181.1	NC_058140.1:17559994..17560958	220	24.9969	5.39	cyto	Tau
MiGSTU16	LOC123215583.1	XM_044635741.1	NC_058141.1:10801130..10801882	219	25.1252	5.42	cyto	Tau
MiGSTF2	LOC123216606.1	XM_044637077.1	NC_058141.1:16736474..16737442	217	24.6464	6.31	chlo	Phi
MiGSTF3	LOC123216607.1	XM_044637078.1	NC_058141.1:16738987..16740231	213	23.9377	6.23	chlo	Phi
MiGSTF4	LOC123216608.3	XM_044637079.1	NC_058141.1:16755160..16756280	213	23.9698	6.38	chlo	Phi
MiGSTF5	LOC123216726.1	XM_044637264.1	NC_058141.1:15343816..15346119	210	24.3391	6.01	nucl	Phi
MiGSTF6	LOC123216728.1	XM_044637268.1	NC_058141.1:15351547..15353831	210	24.325	6.01	nucl	Phi
MiGSTZ2	LOC123217250.2	XM_044638150.1	NC_058141.1:20063354..20068298	227	25.7957	7.66	chlo	Theta
MiGSTL3	LOC123218244.2	XM_044639540.1	NC_058137.1:2594201..2596996	236	27.1968	5.24	cyto	Lambda
MiGSTU17	LOC123218461.1	XM_044639923.1	NC_058142.1:3929169..3930108	266	30.7776	7.68	cyto	Tau
MiGSTU18	LOC123218784.1	XM_044640414.1	NC_058137.1:353543..354522	221	25.4707	8.29	nucl	Tau
MiGSTU19	LOC123219898.1	XM_044641860.1	NC_058143.1:16568500..16569888	222	25.6135	5.35	cyto	Tau
MiGSTU20	LOC123219899.1	XM_044641861.1	NC_058143.1:16562797..16564194	222	25.6525	5.26	cyto	Tau
MiGSTU21	LOC123220178.1	XM_044642220.1	NC_058143.1:16571305..16572691	222	25.7526	5.26	cyto	Tau
MiGSTU22	LOC123220500.1	XM_044642740.1	NC_058143.1:17103184..17104164	228	26.719	5.6	nucl	Tau
MiGSTU23	LOC123220800.1	XM_044643384.1	NC_058143.1:17098960..17100013	228	26.6649	5.53	chlo	Tau
MiGSTU24	LOC123220801.1	XM_044643386.1	NC_058143.1:17092186..17093263	228	26.716	5.67	chlo	Tau
MiGSTU25	LOC123220802.1	XM_044643387.1	NC_058143.1:17095661..17096939	228	26.5948	5.4	chlo	Tau
MiGSTF7	LOC123224370.1	XM_044648010.1	NC_058144.1:3455664..3459109	217	24.5191	5.9	chlo	Phi
MiGSTF8	LOC123226122.1	XM_044650607.1	NC_058145.1:15274081..15275395	214	24.5313	5.64	chlo	Phi
MiGSTU26	LOC123226539.1	XM_044651067.1	NC_058145.1:11821391..11822346	183	21.1536	5.04	cyto	Tau
MiDHAR3	LOC123228042.1	XM_044653240.1	NC_058146.1:4093933..4096321	212	23.5301	5.98	chlo	DHAR
MiGSTU27	LOC123228701.1	XM_044654176.1	NC_058137.1:24363040..24365264	303	34.9895	8.98	chlo	Tau
MiGSTU28	LOC123228710.1	XM_044654184.1	NC_058137.1:24336651..24338459	221	25.5496	6.02	cyto	Tau
MiGSTU29	LOC123228719.1	XM_044654189.1	NC_058137.1:24361175..24362648	221	25.7379	5.33	chlo	Tau
MiGSTU30	LOC123228730.1	XM_044654197.1	NC_058137.1:24393263..24394358	221	25.4173	6.33	cyto	Tau
MiGSTU31	LOC123228741.1	XM_044654205.1	NC_058137.1:24388379..24389425	221	25.3983	6.67	cyto	Tau
MiGSTU32	LOC123228749.1	XM_044654212.1	NC_058137.1:24345869..24346955	219	25.2814	6.84	cyto	Tau
MiGSTU33	LOC123228759.1	XM_044654217.1	NC_058137.1:24350671..24351971	219	25.3424	6.03	cyto	Tau
MiGSTU34	LOC123228769.1	XM_044654224.1	NC_058137.1:24356134..24357454	219	25.1321	6.36	cyto	Tau
MiGSTU35	LOC123228778.1	XM_044654231.1	NC_058137.1:24349011..24350439	219	25.4515	6.54	cyto	Tau
MiGSTF9	LOC123228903.1	XM_044654394.1	NC_058147.1:434547..436163	218	24.445	7.63	chlo	Phi
MiGSTU36	LOC123228998.1	XM_044654540.1	NC_058147.1:9378353..9380007	225	26.1256	6.01	cyto	Tau
MiGSTU37	LOC123229163.1	XM_044654781.1	NC_058147.1:9356176..9357248	225	26.0996	6.35	cyto	Tau
MiGSTU38	LOC123229172.1	XM_044654808.1	NC_058147.1:9343429..9344510	225	26.1996	6.01	cyto	Tau
MiGSTU39	LOC123229182.1	XM_044654820.1	NC_058147.1:9351966..9353332	225	26.0995	6.35	cyto	Tau
MiTCHQD3	LOC123230001.1	XM_044656085.1	NC_058147.1:6363342..6365680	270	31.7357	9.25	cyto	TCHQD
MiDHAR4	LOC123230114.2	XM_044656235.1	NC_058147.1:279745..282760	323	36.0346	8.85	mito	DHAR
MiGSTU40	LOC123230213.1	XM_044656380.1	NC_058147.1:13180962..13184439	421	47.9284	6.44	cyto	Tau
MiDHAR5	LOC123230317.1	XM_044656489.1	NC_058148.1:9124302..9126847	213	23.7245	6.07	cyto	DHAR
