# Supplementary material for: Genome-Wide Identification and Expression Analysis of GST Genes during Light-Induced Anthocyanin Biosynthesis in Mango (Mangifera indica L.)
Source: Plants (Basel). 2024 Sep 29;13(19):2726. doi: 10.3390/plants13192726 (PMC11479026; doi:10.3390/plants13192726)
Supplement: Supplementary file 1 [file plants-13-02726-s001.zip › Supplement File/Supplement File S2.xlsx]

## Sheet: Sheet1
File S2 One-to-one orthologous relationship between mango species.
mango
MiGST Gene Name	MiGST Gene ID	MiGST Gene Name	MiGST Gene ID	Ka	Ks	Ka/Ks
MiGSTU18	LOC123218784.1	MiGSTU26	LOC123226539.1	0.302932	2.53617	0.119445
MiGSTU28	LOC123228710.1	MiGSTU5	LOC123201640.1	0.174058	1.47165	0.118274
MiGSTU18	LOC123218784.1	MiGSTU7	LOC123202158.1	0.202075	0.681997	0.296299
MiGSTF1	LOC123210236.1	MiGSTF2	LOC123216606.1	0.406606	1.72792	0.235315
MiGSTF1	LOC123210236.1	MiGSTF7	LOC123224370.1	0.401133	1.87653	0.213763
MiGSTU15	LOC123215115.1	MiGSTU16	LOC123215583.1	0.121587	0.355891	0.341642
MiGSTU14	LOC123214695.1	MiGSTU1	LOC123193381.1	0.0545695	0.298064	0.18308
MiGSTF2	LOC123216606.1	MiGSTF7	LOC123224370.1	0.0547858	0.368483	0.148679
MiGSTU26	LOC123226539.1	MiGSTU7	LOC123202158.1	0.29622	1.41444	0.209426
MiDHAR3	LOC123228042.1	MiDHAR5	LOC123230317.1	0.0721968	0.233709	0.308917
MiTCHQD3	LOC123230001.1	MiTCHQD1	LOC123202997.1	0.0825285	0.33977	0.242895
