# Supplementary material for: Genome-Wide Identification and Expression Analysis of GST Genes during Light-Induced Anthocyanin Biosynthesis in Mango (Mangifera indica L.)
Source: Plants (Basel). 2024 Sep 29;13(19):2726. doi: 10.3390/plants13192726 (PMC11479026; doi:10.3390/plants13192726)
Supplement: Supplementary file 1 [file plants-13-02726-s001.zip › Supplement File/Supplement File S4.xlsx]

## Sheet: Sheet1
File S6 Sequences of the primers used in this study
Primer name	Primer Sequence
MiDHAR1-F	TCCCTGATCCACCCTTGTTA
MiDHAR1-R	CAGTTCCATCAGTGGCATCTT
MiGSTU7-F	GGAGTGAAGAGAAGGAGAGAAAG
MiGSTU7-R	CAACACTCTCTCCTCCAAAGAA
MiGSTU13-F	TGCATTTGGGTGCTTCCT
MiGSTU13-R	AAACCTCACAGCCCACTTC
MiGSTU21-F	GAGAAGGCAGCAGAAGAAGTAT
MiGSTU21-R	TGCATCGTCTCAAACCAGAG
MiGSTF3-F	GATATGCATCACCTCCCTCATT
MiGSTF3-R	GACCAAGCTGGTCTAGATGAAA
MiGSTF8-F	CCGATTTAACCCACCTTCCA
MiGSTF8-R	AGAAATGTCCTCCCACCATTC
MiGSTF9-F	GGGAAGTTGGCTAGTGTTCTC
MiGSTF9-R	CTCTCCTCTGTCAGTTGCATTC
βactin-F	ATCTGCTGGAAGGTGCTGAG
βactin-R	CCAAGCAGCATGAAGATCAA
